# Supplementary material for: Longitudinal study of root resorption on incisors caused by impacted maxillary canines—a clinical and cone beam CT assessment
Source: Eur J Orthod. 2024 Oct 16;46(6):cjae052. doi: 10.1093/ejo/cjae052 (PMC11480922; doi:10.1093/ejo/cjae052)
Supplement: cjae052_suppl_Supplementary_Material [file cjae052_suppl_supplementary_material.zip]

Archive with 3 entries (3 files):
- Appendix_1.docx
- Appendix_2.docx
- cjae052_suppl_Supplementary_Material.docx
